# Supplementary material for: A Novel Aminomethacrylate-Based Copolymer for Solubility Enhancement—From Radical Polymer Synthesis to Manufacture and Characterization of Amorphous Solid Dispersions
Source: Polymers (Basel). 2022 Mar 22;14(7):1281. doi: 10.3390/polym14071281 (PMC9003068; doi:10.3390/polym14071281)
Supplement: Supplementary file 1 [file polymers-14-01281-s001.zip]

Archive with 1 entries (1 files):
- polymers-1631686-supplementary.pdf
